# Supplementary material for: COVID-19 Fog Symptoms Are Associated with Brain Metabolism and Platelet-to-Lymphocyte Ratio—A Cross-Sectional Analysis of the COVMENT Trial Baseline Data
Source: J Clin Med. 2026 Feb 27;15(5):1804. doi: 10.3390/jcm15051804 (PMC12986350; doi:10.3390/jcm15051804)
Supplement: Supplementary file 1 [file jcm-15-01804-s001.zip]

Archive with 1 entries (1 files):
- jcm-4141819-supplementary.pdf
